# Supplementary material for: Combining Hyaluronic Acid and Amino Acids for Improved Healing of Post-Extraction Tooth Socket in Type 2 Diabetes Mellitus Subjects: A Randomized Clinical Trial
Source: Dent J (Basel). 2026 Feb 11;14(2):103. doi: 10.3390/dj14020103 (PMC12939014; doi:10.3390/dj14020103)
Supplement: Supplementary file 1 [file dentistry-14-00103-s001.zip]

Archive with 1 entries (1 files):
- dentistry-4043781-supplementary.pdf
